# Supplementary material for: Chromosome-level genome assembly and annotation of Clanis bilineata tsingtauica Mell (Lepidoptera: Sphingidae)
Source: Sci Data. 2024 Sep 30;11:1062. doi: 10.1038/s41597-024-03853-5 (PMC11443141; doi:10.1038/s41597-024-03853-5)
Supplement: Supplementary file 1 — Supplementary Tables [file 41597_2024_3853_MOESM1_ESM.xlsx]

## Sheet: Table S1
Table S1. The quality statistics of WGS RawReads of the C. bilineata tsingtauica genome
Library	Length	Q30(%)	GC(%)	TotalReads	TotalBases	Size(Gb)
WGS	150	96.56	38.24	203937730	30590659500	30.5907

## Sheet: Table S2
Table S2. The quality statistics of HiFi RawReads of the C. bilineata tsingtauica genome
Library	HiFi Reads	HiFi Yield(bp)	HiFi Read Length (mean,bp)	HiFi Read Length (median, bp)	HiFi Read Length N50 (bp)	HiFi Read Quality (median)
HiFi	2278055	36700381952	16110	15995	16185	Q33

## Sheet: Table S3
Table S3. The quality statistics of Hi-C RawReads of the C. bilineata tsingtauica genome
Sequencing No.	Length	Clean(%)	CleanReads	CleanBases	CleanQ20(%)	CleanQ30(%)	CleanN(%)	CleanGC(%)
The first sequencing	150	99.99	35739344	5360901600	95.25	90.04	0.01	42.67
The second sequencing	150	100	164064158	24609623700	94.55	88.3	0	42.89
The third sequencing	150	100	298075764	44711364600	95.23	90.12	0	42.76

## Sheet: Table S4
Table S4. The quality statistics of RNA-seq RawReads of the C. bilineata tsingtauica genome
Library	TotalBase	TotalReads	RawQ20(%)	RawQ30(%)	RawGC(%)	Length
RNA-seq	78703000	11805450000	97.94	93.74	52.22	150

## Sheet: Table S5
Table S5. The quality statistics of RNA-ONT RawReads of the C. bilineata tsingtauica genome
Library	TotalBase	TotalReads	MaxLen	AvgLen	N50	L50	N90	L90	meanQ
RNA-ONT	13709640817	11252664	65755	1218.35	1475	3272230	696	8752240	13.89

## Sheet: Table S6
Table S6. Summary of repetitive elements annotation in C. bilineata tsingtauica genome.
Class	Copies	Length (bp)	Percentage of the genome
ARTEFACT	1	31	0
DNA	10414	1971750	0.0041
Academ-1	5386	490478	0.001
Academ-2	3	142	0
Academ-H	2	121	0
CMC-Chapaev	36	1509	0
CMC-Chapaev-3	303	119740	0.0003
CMC-EnSpm	1658	168142	0.0004
CMC-Transib	336	68221	0.0001
Crypton	46	1487	0
Crypton-A	5	239	0
Crypton-C	5	428	0
Crypton-F	3	328	0
Crypton-H	132	6042	0
Crypton-S	11	765	0
Crypton-V	50	3049	0
Dada	79	4345	0
Ginger-1	134	5087	0
Ginger-2	17	1849	0
IS3EU	76	3265	0
Kolobok	4	168	0
Kolobok-E	20	4179	0
Kolobok-H	2	186	0
Kolobok-Hydra	65	3941	0
Kolobok-T2	181	7394	0
MULE	1	40	0
MULE-F	1	50	0
MULE-MuDR	1052	284261	0.0006
MULE-NOF	27	1793	0
MULE-Ricksha	20	552	0
Maverick	831	1499420	0.0031
Merlin	30	1507	0
Novosib	140	14335	0
P	3032	1705723	0.0036
P-Fungi	5	218	0
PIF	1	38	0
PIF-HarbS	3	125	0
PIF-Harbinger	532	42640	0.0001
PIF-ISL2EU	154	33460	0.0001
PIF-Spy	70	3392	0
PiggyBac	214	25877	0.0001
PiggyBac-X	8	418	0
Sola-1	717	251044	0.0005
Sola-2	42	2390	0
Sola-3	112	14224	0
TcMar	23	1566	0
TcMar-Ant1	2	109	0
TcMar-Cweed	4	135	0
TcMar-Fot1	259	88990	0.0002
TcMar-IS885	2	107	0
TcMar-ISRm11	29	1393	0
TcMar-Mariner	21150	4180031	0.0088
TcMar-Pogo	31	2200	0
TcMar-Sagan	6	324	0
TcMar-Stowaway	8	462	0
TcMar-Tc1	4189	1040615	0.0022
TcMar-Tc2	829	373597	0.0008
TcMar-Tc4	26	1189	0
TcMar-Tigger	131	25828	0.0001
TcMar-m44	848	71326	0.0001
Zator	1119	162012	0.0003
Zisupton	283	14086	0
hAT	703	52059	0.0001
hAT-Ac	2611	462982	0.001
hAT-Blackjack	882	99669	0.0002
hAT-Charlie	3933	458139	0.001
hAT-Pegasus	12	1027	0
hAT-Restless	1	45	0
hAT-Tag1	165	7981	0
hAT-Tip100	5239	455996	0.001
hAT-hAT1	3	131	0
hAT-hAT19	5	268	0
hAT-hAT5	8	412	0
hAT-hAT6	1	37	0
hAT-hATm	2877	349830	0.0007
hAT-hATw	9	391	0
hAT-hATx	199	12953	0
hAT-hobo	10	540	0
LINE	20040	4227803	0.0089
CR1	4170	1378179	0.0029
CR1-Zenon	12956	1616581	0.0034
CRE	31	8093	0
CRE-Ambal	5	207	0
CRE-Odin	10	475	0
Deceiver	2	143	0
Dong-R4	6845	1938283	0.0041
Dualen	1	41	0
I	3179	2807001	0.0059
I-Jockey	70337	9983672	0.0209
L1	720	41258	0.0001
L1-DRE	5	287	0
L1-Tx1	191	15098	0
L1-Zorro	1	57	0
L2	20676	5580009	0.0117
Penelope	27922	3048299	0.0064
Proto1	3	88	0
Proto2	361	215155	0.0005
R1	26755	8885344	0.0186
R1-LOA	336	353470	0.0007
R2	26	1630	0
R2-Hero	6	263	0
R2-NeSL	25	3296	0
RTE	5585	830885	0.0017
RTE-BovB	139425	18450533	0.0386
RTE-ORTE	27	594	0
RTE-RTE	94976	10922465	0.0229
RTE-X	73	3955	0
Rex-Babar	33	1243	0
Tad1	44	2237	0
LTR	541	68907	0.0001
Caulimovirus	56	3071	0
Copia	5783	1710676	0.0036
DIRS	365	106671	0.0002
DIRS-Q	2	66	0
ERV	1	39	0
ERV-Foamy	2	93	0
ERV1	545	26963	0.0001
ERV4	18	824	0
ERVK	258	12606	0
ERVL	25	1202	0
ERVL-MaLR	3	141	0
Gypsy	22894	8240620	0.0173
Ngaro	93	7204	0
Pao	2369	3156806	0.0066
Unknown	29610	3868363	0.0081
Viper	1	12	0
Other	–	–	–
DNA_virus	1	29	0
PLE	–	–	–
Chlamys	380	36082	0.0001
Naiad	4	143	0
RC	–	–	–
Helitron	118661	16319574	0.0342
Helitron-2	28	1257	0
Retroposon	68	4005	0
L1-dep	8	441	0
RTE-derived	14	549	0
sno	17	667	0
sno-L1	1	50	0
SINE	93503	16215638	0.034
5S	345	25029	0.0001
5S-RTE	10	548	0
7SL	2	319	0
Alu	8	283	0
B2	5	169	0
B4	13	537	0
ID	18	998	0
MIR	472	42858	0.0001
U	3	116	0
U-L1	20	1486	0
tRNA	338316	53065294	0.1111
tRNA-CR1	1761	155616	0.0003
tRNA-Core	14	608	0
tRNA-Core-RTE	5	154	0
tRNA-Deu	2	76	0
tRNA-Deu-L2	13	629	0
tRNA-Deu-RTE	3	148	0
tRNA-L1	1	21	0
tRNA-L2	3	216	0
tRNA-Meta	12	584	0
tRNA-R2	1	96	0
tRNA-RTE	239	12534	0
tRNA-Sauria-L2	1	48	0
tRNA-V	7	371	0
tRNA-V-CR1	1	0	0
tRNA-V-RTE	3	206	0
Unknown	443199	59345642	0.1243
TATE	1	46	0
centromeric	3	143	0
Total_interspersed	1566056	247364941	0.5181
Low_complexity	8469	393980	0.0008
Satellite	906	624271	0.0013
Y-chromosome	2	102	0
acro	5	289	0
macro	2	80	0
Simple_repeat	72161	3624254	0.0076
rRNA	180	109212	0.0002
scRNA	1	79	0
snRNA	57	5802	0
srpRNA	3	885	0
tRNA	500	32002	0.0001
Total	1648342	252155897	0.5281

## Sheet: Table S7
Table S7. Summary of non-coding RNAs annotation in C. bilineata tsingtauica genome.
Class	Copies	Description	Comment
ribozyme
RNase_MRP	1	ribozyme	RNase MRP
RNaseP_nuc	2	ribozyme	Nuclear RNase P
miRNA
bantam	1	miRNA	microRNA bantam
mir-1	1	miRNA	mir-1 microRNA precursor family
mir-10	2	miRNA	mir-10 microRNA precursor family
mir-1000	1	miRNA	mir-1000 microRNA precursor family
mir-11	1	miRNA	mir-11 microRNA precursor family
MIR1122	2	miRNA	microRNA MIR1122
mir-1175	1	miRNA	mir-1175 microRNA precursor family
mir-124	1	miRNA	mir-124 microRNA precursor family
mir-133	1	miRNA	mir-133 microRNA precursor family
mir-137	1	miRNA	microRNA mir-137
mir-14	1	miRNA	microRNA mir-14
mir-16	1	miRNA	mir-16 microRNA precursor family
mir-190	2	miRNA	microRNA mir-190
mir-2	2	miRNA	mir-2 microRNA precursor
mir-210	1	miRNA	microRNA mir-210
mir-252	1	miRNA	microRNA mir-252
mir-263	2	miRNA	mir-263 microRNA precursor family
mir-274	1	miRNA	microRNA mir-274
mir-275	1	miRNA	microRNA mir-275
mir-2755	1	miRNA	mir-2755 microRNA precursor family
mir-2756	1	miRNA	mir-2756 microRNA precursor family
mir-276	1	miRNA	microRNA mir-276
mir-2763	1	miRNA	mir-2763 microRNA precursor family
mir-2765	1	miRNA	mir-2765 microRNA precursor family
mir-2766	1	miRNA	mir-2766 microRNA precursor family
mir-2767	1	miRNA	mir-2767 microRNA precursor family
mir-277	1	miRNA	microRNA mir-277
mir-278	1	miRNA	microRNA mir-278
mir-2788	1	miRNA	mir-2788 microRNA precursor family
mir-2796	1	miRNA	mir-2796 microRNA precursor family
mir-282	1	miRNA	microRNA mir-282
mir-286	1	miRNA	microRNA mir-286
mir-305	1	miRNA	microRNA mir-305
mir-306	1	miRNA	microRNA mir-306
mir-31	1	miRNA	microRNA mir-31
mir-316	1	miRNA	microRNA mir-316
mir-317	1	miRNA	microRNA mir-317
mir-33	1	miRNA	microRNA mir-33
mir-3327	1	miRNA	mir-3327 microRNA precursor family
mir-3338	1	miRNA	mir-3338 microRNA precursor family
mir-449	1	miRNA	microRNA mir-449
mir-46	1	miRNA	mir-46/mir-47/mir-281 microRNA precursor family
mir-598	1	miRNA	microRNA mir-598
mir-67	1	miRNA	microRNA mir-67
mir-7	1	miRNA	mir-7 microRNA precursor
mir-71	1	miRNA	microRNA mir-71
mir-745	1	miRNA	mir-745 microRNA precursor family
mir-750	1	miRNA	mir-750 microRNA precursor family
mir-8	1	miRNA	mir-8/mir-141/mir-200 microRNA precursor family
MIR811	6	miRNA	microRNA MIR811
mir-87	1	miRNA	mir-87 microRNA precursor family
mir-9	1	miRNA	mir-9/mir-79 microRNA precursor family
mir-927	2	miRNA	microRNA mir-927
mir-929	1	miRNA	microRNA mir-929
mir-932	1	miRNA	microRNA mir-932
mir-965	2	miRNA	mir-965 microRNA precursor family
mir-970	1	miRNA	mir-970 microRNA precursor family
mir-971	1	miRNA	mir-971 microRNA precursor family
mir-981	1	miRNA	microRNA mir-981
mir-989	1	miRNA	mir-989 microRNA precursor family
mir-998	1	miRNA	mir-998 microRNA precursor family
mir-iab-4	1	miRNA	mir-iab-4 microRNA precursor family
lncRNA
Sphinx_1	1	lncRNA	Sphinx_ conserved region 1
Sphinx_2	2	lncRNA	Sphinx conserved region 2
rRNA
5_8S_rRNA	25	rRNA	5.8S ribosomal RNA
5S_rRNA	86	rRNA	5S ribosomal RNA
LSU_rRNA_archaea	1	rRNA	Archaeal large subunit ribosomal RNA
LSU_rRNA_eukarya	32	rRNA	Eukaryotic large subunit ribosomal RNA
SSU_rRNA_eukarya	26	rRNA	Eukaryotic small subunit ribosomal RNA
snRNA
snoMe18S-Um1356	1	snRNA; snoRNA; CD-box	Small nucleolar RNA Me18S-Um1356
snopsi18S-841	2	snRNA; snoRNA; HACA-box	Small nucleolar RNA psi18S-841/snoR66
SNORA16	2	snRNA; snoRNA; HACA-box	Small nucleolar RNA SNORA16B/SNORA16A family
SNORA53	2	snRNA; snoRNA; HACA-box	Small nucleolar RNA SNORA53
SNORA57	1	snRNA; snoRNA; HACA-box	Small nucleolar RNA SNORA57
SNORD36	2	snRNA; snoRNA; CD-box	Small nucleolar RNA SNORD36
snosnR60_Z15	2	snRNA; snoRNA; CD-box	Small nucleolar RNA snR60/Z15/Z230/Z193/J17
snosnR61	1	snRNA; snoRNA; CD-box	Small nucleolar RNA snR61/Z1/Z11
U1	13	snRNA; splicing	U1 spliceosomal RNA
U11	1	snRNA; splicing	U11 spliceosomal RNA
U12	1	snRNA; splicing	U12 minor spliceosomal RNA
U2	12	snRNA; splicing	U2 spliceosomal RNA
U3	7	snRNA; snoRNA; CD-box	Small nucleolar RNA U3
U4	5	snRNA; splicing	U4 spliceosomal RNA
U4atac	1	snRNA; splicing	U4atac minor spliceosomal RNA
U5	9	snRNA; splicing	U5 spliceosomal RNA
U6	12	snRNA; splicing	U6 spliceosomal RNA
U6atac	2	snRNA; splicing	U6atac minor spliceosomal RNA
tRNA
tRNA-Ala	57	tRNA
tRNA-Arg	44	tRNA
tRNA-Asn	26	tRNA
tRNA-Asp	27	tRNA
tRNA-Cys	13	tRNA
tRNA-Gln	23	tRNA
tRNA-Glu	41	tRNA
tRNA-Gly	43	tRNA
tRNA-His	21	tRNA
tRNA-Ile	29	tRNA
tRNA-iMet/Met	44	tRNA
tRNA-Leu	46	tRNA
tRNA-Lys	33	tRNA
tRNA-Phe	19	tRNA
tRNA-Pro	34	tRNA
tRNA-Ser	39	tRNA
tRNA-Thr	27	tRNA
tRNA-Trp	16	tRNA
tRNA-Tyr	18	tRNA
tRNA-Val	36	tRNA
Others
Histone3	463	Histone 3’ UTR stem-loop
K_chan_RES	4	Potassium channel RNA editing signal
Metazoa_SRP	5	Metazoan signal recognition particle RNA
Total	1434
